# Supplementary material for: House Mice in the Atlantic Region: Genetic Signals of Their Human Transport
Source: Genes (Basel). 2024 Dec 21;15(12):1645. doi: 10.3390/genes15121645 (PMC11675120; doi:10.3390/genes15121645)
Supplement: Supplementary file 1 [file genes-15-01645-s001.zip]

Archive with 1 entries (1 files):
- genes-3348928-supplementary.pdf
